# Supplementary material for: Vaccinium bracteatum Thunb Extract Inhibits HSV-1 Infection by Regulating ER Stress and Apoptosis
Source: Antioxidants (Basel). 2022 Sep 8;11(9):1773. doi: 10.3390/antiox11091773 (PMC9495922; doi:10.3390/antiox11091773)
Supplement: Supplementary file 1 [file antioxidants-11-01773-s001.zip]

Archive with 1 entries (1 files):
- antioxidants-1848073-supplementary.pdf
